# Supplementary material for: Therapeutic Potential of Umbilical Cord MSC-Derived Exosomes in a Severe Dry Eye Rat Model: Enhancing Corneal Protection and Modulating Inflammation
Source: Biomedicines. 2025 May 11;13(5):1174. doi: 10.3390/biomedicines13051174 (PMC12108626; doi:10.3390/biomedicines13051174)
Supplement: Supplementary file 1 [file biomedicines-13-01174-s001.zip]

Archive with 1 entries (1 files):
- biomedicines-3575443-supplementary.pdf
